# Supplementary material for: Cytonemes coordinate asymmetric signaling and organization in the Drosophila muscle progenitor niche
Source: Nat Commun. 2022 Mar 4;13:1185. doi: 10.1038/s41467-022-28587-z (PMC8897416; doi:10.1038/s41467-022-28587-z)
Supplement: Supplementary file 13 — Source Data [file 41467_2022_28587_MOESM13_ESM.xlsx]

## Sheet: Figure 1H
Figure 1H
	htl>nls:GFP
	Number of nuclei	Proximal layer (p)	Second layer proximal to notum (p-1)	One layer below the distal layer (d-1)	Distal layer (d)
		Angle with respect to notum (degree)	Angle with respect to notum (degree)	Angle with respect to notum (degree)	Angle with respect to notum (degree)
	1	85	85	33	0
	2	80	73	48	5
	3	89	84	24	15
	4	84	74	35	0
	5	86	71	20	10
	6	75	70	5	14
	7	79	83	44	10
	8	80	81	45	0
	9	84	58	38	7
	10	85	65	41	0
	11	81	68	15	13
	12	83	87	32	6
	13	83	84	37	1
	14	81	88	37	11
	15	88	81	34	10
	16	85	84	40	7
	17	88	79	6	2
	18	86	67	26	21
	19	77	77	9	10
	20	82	56	22	12
	21	82	80	28	9
	22	88	87	19	15				ANOVA followed by Tukey HSD
	23	86	79	52	16				M1	Nuclear angle for p nuclei
	24	83	81	27	11				M2	Nuclear angle for p-1 nuclei
	25	86	78	13	13				M3	Nucelar angle for d-1 nuclei
	26	88	58	21	25				M4	Nucelar angle for d nuclei
	27	83	74	10	4				HSD[.05]=7.39; HSD[.01]=8.95
	28	86	74	8	8				M1 vs M2 P<.05
	29	85	89	0	3				M1 vs M3 P<.01
	30	90	87	4	17				M1 vs M4 P<.01
	31	87	88	0	1				M2 vs M3 P<.01
	32	78	89	23	18				M2 vs M4 P<.01
	33	74	77	17	14				M3 vs M4 P<.01
	34	75	62	2	21
	35	87	81	6	1
	36	82	81	16	17
	37	87	72	24	13
	38	88	84	29	2
	39	85	82	43	5
	40	87	74	17	9
	41	85	83	36	13
	42	72	87	21	5
	43	88	90	2	10
	44	89	81	20	8
	45	90	78	14	6
	46	83	78	40	0
	47	87	64	22	6
	48	82	72	26	2
	49	87	83	10	7
	50	90	62	8	11
	51	80	84	45	0
	52	78	75	38	14
	53	84	79	14	11
	54	89	72	6	7
	55	82	61	29	9
	56	89	83	10	7
	57	88	71	26	14
	58	84	86	23	5
	59	90	87	13
	60	83	89	4
	61	89	47	19
	62	90	56	28
	63	85	85	16
	64	81	88	36
	65	83	90	33
	66	72	90	9
	67	82	79	10
	68	84	85	26
	69	87	83	6
	70	83	81	21
	71	85	82	7
	72	89	81	26
	73	86	88	15
	74	86	88	5
	75	87	71	13
	76	87	60	17
	77	80	61	13
	78	84	55	27
	79	89	79	33
	80	84	86	10
	81	75	68	7
	82	86	76	26
	83	84	86	4
	84	81	60	2
	85	84	87
	86	73	67
	87	87	67
	88	88	81
	89	85	82
	90	82	68
	91	89	83
	92	85	86
	93	88	78
	94	90	69
	95	82	68
	96	87	77
	97	82	87
	98	69	84
	99	90	79
	100	71	67
	101	86	80
	102	83	72
	103	78	82
	104	90	73
	105	86	84
	106	87	82
	107	79	90
	108	81	85
	109	71	68
	110	84	81
	111	88	69
	112	86	71
	113	83	86
	114	84	71
	115	62	75
	116	82	88
	117	72	75
	118	84	57
	119	90	86
	120	81
	121	80
	122	87
	123	60
	124	76
	125	90

## Sheet: Figure 2B
Figure 2B
	htl>FRT>Gal4>CD8:GFP
	Serial number	Proximal layer clones		Distal layer clones
		Filopodia orientation with respect to notum (degree)	Cell angle with respect to notum (degree)	Filopodia orientation with respect to notum (degree)	Cell angle with respect to notum (degree)
	1	83	77	2	0
	2	90	82	0	1		unpaired 2 tailed t-test: Fiolopodia orientation with respect to notum- proximal vs distal clones
	3	80	81	1	5
	4	90	87	3	0		t	71.91
	5	75	90	2	2		df	269
	6	82	86	3	5		p-value	<0.0001
	7	76	82	1	3
	8	80	79	0	0
	9	86	85	2	11
	10	86	86	3	7
	11	78	76	2	0
	12	90	82	1	0		unpaired 2 tailed t-test: Cell angle with respect to notum- proximal vs distal clones
	13	90	90	1	2
	14	82	83	0	0		t	60.78
	15	77	87	4	1		df	54
	16	75	90	2			p-value	<0.0001
	17	82	81	3
	18	81	86	4
	19	77	82	0
	20	84	84	0
	21	90	86	3
	22	81	87	2
	23	77	73	4
	24	90	80	1
	25	79	87	3
	26	81	80	2
	27	82	87	2
	28	78	78	3
	29	83	80	2
	30	76	89	3
	31	90	89	3
	32	76	88	0
	33	76	79	1
	34	78	81	4
	35	78	78	4
	36	79	90	2
	37	75	77	0
	38	78	86	3
	39	82	74	3
	40	80	89	3
	41	89	79	0
	42	88		2
	43	76		1
	44	90		4
	45	87		1
	46	75		2
	47	79		2
	48	82		2
	49	84		1
	50	90		3
	51	82		4
	52	75		1
	53	76		6
	54	78		0
	55	83		2
	56	80		4
	57	84		8
	58	85		0
	59	79		0
	60	81		4
	61	82		4
	62	81		0
	63	83		3
	64	88		7
	65	77		0
	66	83		1
	67	83		5
	68	88		1
	69	90		0
	70	85		2
	71	85		2
	72	84		2
	73	79		3
	74	85		5
	75	87		3
	76	60		2
	77	61		3
	78	60		2
	79	68		0
	80	87		2
	81	90		5
	82	82		2
	83	80		1
	84	87		2
	85	78		1
	86	80		1
	87	83		0
	88	86		2
	89	89		1
	90	85		2
	91	81		3
	92	77
	93	75
	94	85
	95	87
	96	86
	97	81
	98	63
	99	57
	100	87
	101	83
	102	79
	103	90
	104	86
	105	85
	106	80
	107	79
	108	90
	109	84
	110	78
	111	86
	112	80
	113	86
	114	83
	115	79
	116	80
	117	88
	118	83
	119	83
	120	88
	121	89
	122	83
	123	84
	124	87
	125	76
	126	84
	127	87
	128	78
	129	78
	130	88
	131	84
	132	80
	133	80
	134	78
	135	80
	136	80
	137	57
	138	55
	139	49
	140	62
	141	62

## Sheet: Figure 2E
Figure 2E
	Filopodia number	Filopodia length (micron)						ANOVA summary					Genotype	Disc number	Number of notum-oriented filopodia	Length of AMP-disc interface (micron)	Average Number of filopodia per 100 micron length of AMP-disc interface	Average Number of filopodia per 100 micronlength of AMP-disc interface	Standard deviation
		HtlGal4>CD8:GFP	HtlGal4>Lifeact:GFP	HtlLexA>CD2:GFP	HtlLexA>mCherry:CAAX	1151Gal4>CD8:GFP	HtlLexA>CD2:GFP LIVE						HtlGal4> CD8:GFP	1	37	100	37	38.2	1.64317	ANOVA summary
	1	10.919	15.48	12.369	14.016	20.121	18.84	P value	0.1162					2	38	100	38
	2	13.321	16.311	8.324	16.216	10.107	16.045	P value summary	ns					3	41	100	41			P value	0.991
	3	13.703	7.887	8.156	11.752	15.324	7.728	Significant diff. among means (P < 0.05)?	No					4	37	100	37			P value summary	ns
	4	10.121	8.914	17.091	14.182	9.983	14.512	R square	0.003296					5	38	100	38			Significant diff. among means (P < 0.05)?	No
	5	5.175	12.956	6.416	21.08	11.054	8.41						HtlGal4> Lifeact:GFP	1	38	100	38	38	3.51188	R square	0.01911
	6	9.707	8.359	10.333	11.386	22.258	9.071							2	36	100	36
	7	18.714	10.154	19.928	12.202	10.38	7.335							3	40	100	40
	8	11.333	5.16	15.342	8.625	9.204	15.704							4	44	100	44
	9	12.706	5.709	9.003	7.533	19.14	11.116							5	36	100	36
	10	13.928	7.03	13.664	7.592	14.094	11.595							6	33	100	33
	11	10.687	8.622	11.31	9.558	18.868	14.649							7	39	100	39
	12	13.601	5.077	15.694	8.982	12.047	15.306						HtlLexA> CD2:GFP Fixed	1	46	100	46	38.4	4.5607
	13	17.717	5.262	7.774	12.982	9.556	14.269							2	37	100	37
	14	13.768	6.018	12.406	6.347	18.852	17.493							3	35	100	35
	15	12.693	5.538	13.054	7.989	8.587	6.8							4	39	100	39
	16	13.8	8.178	6.416	8.55	10.332	11.648							5	35	100	35
	17	17.754	10.248	13.064	13.405	16.508	11.323						HtlLexA> mCherry:CAAX	1	38	100	38	37.6667	4.50185
	18	12.374	8.866	11.724	12.572	8.652	19.205							2	33	100	33
	19	11.411	8.878	4.154	12.647	19.633	9.535							3	34	100	34
	20	14.016	11.418	4.638	17.755	21.203	10.394							4	35	100	35
	21	12.134	7.06	6.564	11.368	9.237	8.459							5	42	100	42
	22	17.679	7.887	20.455	11.701	16.27	5.824							6	44	100	44
	23	13.499	12.799	9.303	8.265	9.556	10.668						1151Gal4> CD8:GFP	1	45	100	45	39	4.30116
	24	18	6.56	7.86	17.71	14.083	10.63							2	42	100	42
	25	11.49	5.402	5.124	14.492	10.529	10.253							3	37	100	37
	26	10.198	11.83	11.355	14.214	14.668	13.4							4	36	100	36
	27	8.333	6	4.457	6.897	10.682	15.432							5	35	100	35
	28	12.454	15.881	15.911	9.325	13.805	15.499						HtlLexA> CD2:GFP LIVE	1	38	100	38	37.5	4.04145
	29	9.104	13.456	6.791	8.474	12.155	9.772							2	34	100	34
	30	8.692	19.108	6.66	4.737	9.983	6.627							3	35	100	35
	31	8.975	18.974	6.927	19.945	9.762	6.627							4	43	100	43
	32	12.981	10.545	20.585	10.592	14.475	13.025
	33	9.481	7.846	7.359	12.647	14.68	9.08
	34	9.545	8.961	8.129	13.852	17.797	10.12
	35	10.225	6.815	4.569	6.324	14.824	10.058
	36	10.022	8.485	7.019	16.891	10.964	11.165
	37	7.846	15.915	8.818	10.497	10.947	10.804
	38	10.76	9.091	9.345	11.408	22.238	16.434
	39	6.675	5.538	8.976	11.093	9.882	10.24
	40	14.667	11.087	7.74	14.963	20.716	19.068
	41	9.41	4.255	9.196	12.886	14.824	12.445
	42	10.672	7.165	14.8	12.695	21.882	9.305
	43	9.989	10.735	16.121	14.214	19.768	11.4
	44	7.902	15.672	8.622	11.723	17.384	11.735
	45	8.199	8.51	6.923	10.497	13.097	11.463
	46	10.995	13.054	10.302	10.54	11.695	22.508
	47	17.346	4.819	5.313	8.734	15.238	10.262
	48	11.481	12.009	6.004	12.982	17.434	16.824
	49	17.208	7.385	6.235	6.933	9.762	9.242
	50	15.667	6.923	5.883	19.086	9.176	12.903
	51	14.193	5.615	11.699	11.525	14.382	8.122
	52	7.008	6.478	11.385	10.755	12.155	8.736
	53	10.088	8.321	5.769	12.951	19.695	12.914
	54	13.187	9.703	19.037	12.773	15.193	14.919
	55	17.208	7.209	12.178	10.194	17.047	13.972
	56	21.095	6.608	7.629	11.611	15.804	10.949
	57	24.336	15.294	6.214	13.405	14.302	13.619
	58	17.143	10.196	10.809	15.21	17.92	8.448
	59	19.743	8.878	19.285	4.488	14.21	10.653
	60	7.732	7.86	10.868	14.381	14.647	11.498
	61	13.098	8.769	13.285	14.557	8.148	9.9
	62	15.463	9.345	8.308	13.256	9.762	9.343
	63	20.18	10.535	11.31	11.701	8.37	9.605
	64	14.146	10.705	16.259	9.196	10.29	10.5
	65	7.008	9.515	8.566	13.952	20.213	11.201
	66	14.016	17.398	14.04	12.025	10.29	17.557
	67	10.853	16.933	10.32	8.532	10.958	10.92
	68	13.004	18.536	9.074	5.933	3.348	12.816
	69	7.696	13.574	10.856	6.99	10.941	14.151
	70	5.548	20.022	5.615	5.596	13.135	15.612
	71	12.824	16.233	7.839	15.158	10.29	18.361
	72	13.017	16.545	5.987	13.927	13.637	20.12
	73	11.336	14.898	8.662	13.579	10.162	17.403
	74	13	16.945	8.818	16.256	24.435	18.31
	75	14.126	20.433	6.958	11.752	10.958	19.5
	76	9.672	18.288	12.239	8.893	13.728	19.83
	77	14.337	20.641	8.321	10.811	18.124	21.306
	78	14.379	11.418	21.728	11.192	12.612	19.945
	79	14.02	19.434	18.83	18.319	16.073	15.948
	80	13.8	8.961	12.233	15.487	14.625	14.54
	81	19.743	10.775	26.526	9.911	13.078	21.105
	82	16.087	13.054	10.114	16.784	21.014	15.048
	83	24.479	23.629	12.427	12.103	10.827	14.45
	84	9.025	10.971	5.446	21.13	7.276	10.551
	85	10.525	19.407	12.591	19.274	10.529	16.867
	86	10.088	6.462	9.54	11.386	11.382	18.84
	87	6.333	12.315	11.821	10.903	13.319	18.191
	88	10.919	18.024	12.384	9.661	6.706	19.5
	89	11.02	19.434	5.615	22.563	14.471	14.515
	90	9.357	13.769	13.726	17.469	14.065	22.129
	91	13.667	19.926	16.001	11.79	12.533	14.994
	92	11.319	19.636	9.703	13.195	16.392	11.7
	93	20.396	12.315	23.431	10.286	17.036	11.165
	94	13.321	17.953	13.794	10.11	22.35	15.012
	95	17.143	15.182	18.691	7.895	20.682	13.366
	96	17.67	15.895	6.303	6.751	13.097	11.435
	97	10.54	18.212	5.582	7.995	21.745	15.945
	98	11.455	10.32	15.787	14.016	13.728	15.048
	99	10.154	7.86	5.262	7.592	11.431	14.703
	100	9.339	6.938	12.717	11.048	13.078	17.526
	101	8.028	7.442	20.54	14.084	15.529	10.949
	102	7.401	14.769	6.499	7.201	28.237	13.322
	103	11.126	19.996	8.65	4.779	13.135	8.92
	104	11.245	14.748	6.791	12.417	15.533	18.31
	105	12.776	7.846	19.222	12.38	11.906	11.796
	106	21.213	4.971	18.834	6.51	12.021	12.6
	107	8.36	20.666	14.31	7.125	13.286	15.406
	108	10.734	7.298	12.02	12.683	12	17.103
	109	20.006	15.287	11.913	17.099	17.735	9.319
	110	18.696	22.293	11.115	13.725	17.294	16.803
	111	13.812	17.666	13.474	15.158	10.947	16.244
	112	19.29	19.39	9.826	19.286	12.706	13.18
	113	18.571	22.326	10.655	19.305	14.471	12.827
	114	14.318	12.185	8.387	7.061	9.939	9.972
	115	17.208	18.462	17.298	19.115	11.984	18.01
	116	6.708	20.897	21.751	23.176	10.29	12.712
	117	21.777	16.718	10.535	17.847	11.077	15.233
	118	15.293	12.598	11.911	18.674	9.047	11.936
	119	15.18	12.496	15.983	12.287	9.503	14.489
	120	15.51	12.47	12.233	15.487	8.529	15.728
	121	15.18	10.625	12.701	16.784	13.728	11.65
	122	9.551	11.115	10.618	18	14.693	15.447
	123	12.293	20.496	11.769	9.805	17.552	19.226
	124	11.949	15.861	7.417	15.679	9.964	12.081
	125	9.718	16.673	8.878	15.187	12.725	13.471
	126	13.671	11.115	14.814	7.201	14.332
	127	12	9.703	10.156	7.605	13.097
	128	11	11.575	8.772	6.947	16.614
	129	12.374	16.679	18.444	8.094	10.873
	130	14.016	13.668	13.726	12.963	9.503
	131	8	14.308	15.48	14.612	13.684
	132	15.18	15.719	14.169	18.95	9.787
	133	10.269	13.416	5.206	10.036	15.784
	134	6.083	10.863	13.894	18.436	11.695
	135	11.571	6	14.324	8.25	10.162
	136	10.269	6.608	7.385	20.683	9.264
	137	20.006	18.485	13.267	8.326	11.144
	138	12.115	18.485	16.708	8.427	17.032
	139	11.005	10.863	12.997	13.082	8.936
	140	22.689	18.833	11.031	10.006	10.641
	141	19.847	17.102	12.082	11.841	9.556
	142	15.699	14.014	14.884	13.098	12.021
	143	12.88	9.277	16.85	12.023	10.29
	144	15.366	17.69	15.802	12.887	17.545
	145	11.671	13.216	12.02	13.173	9.529
	146	15.563	6.527	6.515	13.758	13.138
	147	16.087	13.582	5.991	9.843	14.188
	148	12.143	14.09	11.043	10.978	12.711
	149	11.813	16.075	14.077	10.507	9.163
	150	14.644	23.651	17.823	12.75	11.382
	151	12.351	15.069	12.931	8.25	12
	152	15.366	11.676	12.923	10.187	16.197
	153	19.082	19.819	10.387	10.46	11.838
	154	12.333	10.413	10.387	10.318	11.054
	155	12.042	6.923	8.51	13.635	11.316
	156	14.099	19.717	15.064	19.33	11.561
	157	15.766	12.315	24.697	10.738	21.402
	158	20.677	20.16	15.801	18.101	14.276
	159	9.621	15.935	23.408	21.299	13.985
	160	11.081	18.053	18.605	12.572	16.023
	161	9.025	18.605	23.594	18.618	12.784
	162	18.382	14.834	11.422	16.846	9.939
	163	9.667	23.826	13.846	15.489	10.29
	164	8.894	14.493	22.356	16.281	12.373
	165	13.106	21.829	13.863	19.629	9.047
	166	11.686	12.673	11.79	11.35	10.529
	167	17.629	16.233	7.417	15.539	9.237
	168	17.362	16.233	18.744	21.163	17.986
	169	12.405	15.294	15.48	13.125	13.44
	170	13.153	7.165	20.654	19.158	11.393
	171	13.017	6.984	12.302	17.768	8.478
	172	12.338	7.442	7.713	13.401	10.992
	173	25.02	17.563	17.575	15.393	10.26
	174	14.099	9.231	9.303	13.463	15.533
	175	22.395	16.154	16.673	23.359	8.478
	176	6.7	12.956	14.686	16.568	10.612
	177	9.055	15.935	12.474	20.471	13.486
	178	14.67	14.748	31.331	15.009	16.588
	179	17.337	12.141	23.904	12.947	17
	180	14.036	13.289	16.58	12.887	13.769
	181	11.686	13.668	21.276	15.168	13.453
	182	20.838	15.935	12.009	20.679	14.228
	183	8.007	9.736	6.927	9.124	7.765
	184	22.04	16.493	9.242	12.006	4.941
	185	21.398	17.575	15.082	13.552	12.711
	186	17.117	14.375	6.923	16.921	12.072
	187	19.768	18.974	10.138	10.823	14.475
	188	24.891	12.289	12.997	12.105	13.453
	189	20.699	12.185	12.861	12.375	9.536
	190	9.621	16.718	14.077	8.625	8.537
	191	18.077	11.115	15.694	9.815	7.276
	192	15.563	19.274	4.083	9.124	12.005
	193	15.337	17.756	8.687	16.741	12.533
	194	14.063	12.22	10.177	7.537	27.213
	195	19.073	12.673	12.4	8.385	16.603
	196	10.269	9.703	10.545	10.242	10.38
	197	15.355	17.69	12.555	10.797	13.059
	198	21.873	20.774	12.555	10.875	9.691
	199	12.351	13.877	11.85	8.259	12.533
	200	9	21.356	17.322	12.093	8.307
	201	1.944	13.915	14.915	10.399	10.26
	202	11.671	12.555	6.462	22.946	14.406
	203	11.045	13.416	7.647	10.978	10.29
	204	11.279	15.09	11.559	12.209	11.032
	205	10.121	14.595	9.99	13.173	16.974
	206	11.508	16.021	9.464	15.75	16.422
	207	24.315	13.668	12.337	13.13	27.891
	208	10.296	23.964	15.206	11.841	16.258
	209	19.047	14.485	7.388	15.821	18.014
	210	11.508	16.16	5.272	16.474	14.228
	211	15	18.467	14.308	13.895	9.908
	212	14.43	17.077	22.767	16.337	9.378
	213	9.22	15.342	14.257	8.56	18.993
	214	15.496	11.982	17.566	9.487	15.819
	215	12.693	11.352	11.115	6.241	9.983
	216	12.134	20.038	8.538	4.802	17.24
	217	10.672	14.308	14.72	6.677	10.896
	218	10.349	20.897	10.387	15.967	17.774
	219	7.601	11.575	22.615	14.011	26.17
	220	6.227	17.545	15.406	12.689	17.661
	221	11.743	8.622	15.316	15.042	11.69
	222	4.123	16.37	19.852	13.895	7.479
	223	12.005	14.12	17.661	13.173	10.588
	224	23.118	18.554	24.028	16.979	15.193
	225	21.011	14.12	25.209	8.698	19.183
	226	18.481	17.102	11.976	9.929	9.284
	227	12.074	12.931	16.071	13.895	16.974
	228	20.138	10.615	12.248	9.016	13.342
	229	16.55	9.963	26.533	9.016	15.391
	230	12.003	7.682	17.972	9.031	11.205
	231	22.632	13.854	9.277	11.281	14.61
	232	12.387	13.136	12.925	19.096	7.674
	233	16.035	14.493	11.194	29.108	12.146
	234	13.597	16.615	9	11.08	13.667
	235	5.831	14.834	11.46	16.234	11.141
	236	8.8	17.514	18.094	18.049	11.096
	237	10.138	13.511	11.769	18.345	15.556
	238	12.134	17.232	13.768	21.187	8.673
	239	12.257	12.47	14.945	16.997	9.871
	240	11.912	17.69	8.533	18.333	8.724
	241	20.467	16.493	22.594	10.138	9
	242	13.421	11.538	16.731	18.856	16.337
	243	15.092	15.182	9.953	17.601	8.692
	244	16.007	17.176	17.786	12.046	6.368
	245	3.682	13.769	6.255	14.24	6.675
	246	8.825	10.775	8.799	19.607	9.387
	247	6.7	9.867	11.328	13.22	15.907
	248	7.923	23.357	9.414	8.673	8.692
	249	6.472	14.776	14.02	17.92	7.196
	250	11.392	12.598	12.352	16.09	8.172
	251	5.175	8.585	14.427	16.333	11.837
	252	13.4	22.202	15.207	14.67	8.647
	253	10.541	12.427	14.605	24.445	13.004
	254	9.286	11.575	9.25	16.55	14.36
	255	12.166	11.163	24.251	12.134	11.02
	256	14.553	10.248	11.568	18.765	13.671
	257	13.992	9.963	6.083	9.597	7.401
	258	12.875	10.765	10.253	10.593	12.405
	259	13.068	11.649	15.508	8.439	9.339
	260	14.252	10.655	11.051	13.068	11.667
	261	11.494	13.416	14.357	18.667	16.017
	262	21.19	10.464	11.503	15.681	10.121
	263	14.56	19.717	12.502	18.333	13.271
	264	18.187	12.194	11.003	14.051	12.875
	265	15.217	20.872	12.329	18.67	9.055
	266	9.718	11.83	16.021	10.672	9.871
	267	15.667	13.321	10.738	26.635	7.52
	268	14.063	10.248	9.055	11.333	7.667
	269	14.004	13.574	16.593	14.395	13.371
	270	13.671	7.18	11.71	24.445	10.713
	271	11.571	6.071	11.277	13.371	10.022
	272	11.319	13.289	16.792	10.672	3.801
	273	16.279	16.641	8.385	16.055	4.714
	274	14.016	10.32	19.276	12.618	15.676
	275	13.038	8.308	21.263	26.034	4.679
	276	15.202	15.935	17.85	13.768	6.667
	277	14.063	8.359	14.792	17.82	8.34
	278	14	10.08	9.552	18.553	14.006
	279	17.333	14.248	12.311	16.087	9.621
	280	6.741	11.154	8.962	11.081	13.428
	281	9.69	18.974	19.313	18.003	9.401
	282	11.455	11.315	9.29	11.045	9.006
	283	11.18	13.321	5.942	12.351	4.667
	284	11.411	18.693	7.521	15.092	9.428
	285	10.154	17.867	18.75	8.28	7.341
	286	9.69	14.727	6.543	20.883	15.033
	287	6.009	11.785	17.766	21.011	5.333
	288	6.749	12.944	14.285	9.025	7.696
	289	9.545	5	16.27	8.724	10.339
	290	6.96	8.246	13.117	15.297	8.433
	291	14.682	8.014	15.772	8.667	6.146
	292	12.019	15.976	12.5	10.16	9.707
	293	19.143	6.799	6.27	11.377	4.055
	294	6	7.454	15.758	14.522	9.333
	295	15.366	6.749	19.54	22.959	14.727
	296	14.063	17.92	7.071	15.67	6.342
	297	12.166	5.821	6.005	8.673	8.36
	298	8.34	5.821	14.983	9.333	8.36
	299	16.333	13.507	11.071	15.337	8.007
	300	14.644	16.251	13.259	11.455	11.333
	301	10.713	17.604	6.915	10.339	13.004
	302	14.391	7.071	7.537	10.339	8.36
	303	11	7.923	16.867	12.338	5.821
	304	13.35	8.246	11.753	11.671	15.333
	305	15.015	8.57	16.298	17.013	8.233
	306	16.087	12.776	11.319	24.989	8.724
	307	11.338	13.812	19.039	10.44	8.894
	308	8.172	10.467	15.207	10.995	9.718
	309	15.691	19.619	17.889	10.541	20.003
	310	12.758	20.661	11.956	4.714	8.062
	311	15.18	24.021	12.219	11.02	12.293
	312	17.208	18.577	19.812	8.944	12.074
	313	16.786	12.548	4.031	8.724	8.393
	314	10.339	5	6.973	9.22	8.692
	315	6.412	13.017	6.671	12.019	7.667
	316	14.067	14.252	10.359	14.974	13.4
	317	9.333	15.51	8.944	13.573	14.063
	318	6.037	12	7.289	15.723	6.342
	319	18.077	11.338	5.062	6.146	5.333
	320	11.02	5.963	6.801	17.745	8.692
	321	12.667	4.055	11.328	13	9.545
	322	11.686	5.518	13.158	16.667	4.679
	323	13.35	6.009	7.846	16.418	12.338
	324	13.004	8.062	16.25	8.117	8.667
	325	13.671	12.526	8.755	9.718	3.682
	326	10.672	10.541	8.276	15.391	9.545
	327	17.362	12.693	10.041	14.682	9.944
	328	20.723	15.442	14.509	13.017	9.098
	329	19.889	12.758	10.527	14.472	11.18
	330	13.924	13.872	9.582	18.696	7.008
	331	4	12.97	11.261	16.492	9.809
	332	15.506	20.069	9.962	14.97	14.063
	333	7.753	20.069	12.273	11.411	10
	334	16.68	14.682	10.645	13.507	9.339
	335	15.333	11.18	12.562	5.706	14.063
	336	6.227	15.794	8.344	18	7.008
	337	21.873	13.667	19.28	12.494	12.115
	338	19.09	13.864	14.25	9.551	7.008
	339	19.678	15.004	16.915	12.776	6.675
	340	18.111	10.339	10	8.57	10.75
	341	12.671	12.019	8.071	9.672	6.472
	342	14.193	14.067	13.309	13.768	9.69
	343	15.442	17.867	5.202	13.536	19.333
	344	13.068	12.166	4.008	9.481	18.795
	345	11.245	9.055	4.809	7	11.319
	346	11.338	12.333	7.754	8.11	12.225
	347	17.052	11.18	14.507	11	7.401
	348	14.349	11.101	15.506	12.351	8.007
	349	13.992	9.333	11.982	14.441	8.667
	350	10.355	10.382	10.991	9.068	11.045
	351	13.924	16.1	10.152	11.392	9.667
	352	11.686	10.382	18.896	6.675	11.377
	353	17.714	11.898	14.839	8.028	19.082
	354	14.142	10.333	15.924	17.717	7.196
	355	15.442	12.684	7.111	20.402	8.11
	356	16.576	11.968	23.73	14.004	11.906
	357	9.69	11.02	7.786	3.667	13.765
	358	7.616	11.333	15.344	8.007	11.491
	359	6.642	10.339	17.319	16.128	17.774
	360	10.76	7.032	8.504	9.268	16.856
	361	24.06	15.892	17.75	6.403	16.35
	362	13.017	8.654	8.434	11.126	11.647
	363	12.776	14.802	11.138	10.225	12.047
	364	8.253	7.696	10.892	8.055	14.475
	365	14.063	10.467	14.272	12.649	12.353
	366	16.031	5.696	12.042	7.008	14.228
	367	11.005	6.325	17.04	9.871	8.887
	368	12.046	3.801	9.823	15.033	17.298
	369	9.387	16.128	11.792	9.989	9.536
	370	7.063	9.621	9.253	9.098	8.738
	371	13.728	18.043	11.294	15.297	13.769
	372	14.142	17	6.005	10.75	10.039
	373	12.351	9.41	12.555	11.837	10.235
	374	15.691	14.981	10.253	13.703	19.425
	375	11.02	12.333	15.006	9.989	9.378
	376	10.382	12.134	8.016	12.207	10.734
	377	14.472	15.585	5.701	9.911	8.887
	378	24.703	14.926	7.071	12.12	18.5
	379	22.492	13.271	11.003	13.387	5.745
	380	19.333	13.068	18.551	7.401	5.387
	381	8.692	11.411	17.967	17.263	13.805
	382	11.813	7.667	13.804	11.643	8.652
	383	13.683	11.353	5.706	17.117	10.29
	384	14.063	10.006	12.76	14	13.765
	385	21.398	7.667	7.603	13.768	11.393
	386	15.839	9.989	15.006	21.669	13.841
	387	14.349	17.67	11.003	5.175	14.928
	388	19.003	11.898	11.782	6.037	12.784
	389	16.251	12.649	13	10.198	19.793
	390	13.371	3.902	9.086	10.965	13.412
	391	13.221	11.813	12.068	8.333	14.118
	392	8.34	18.306	13.174	9.481	17.679
	393	14.472	10	10.308	10.382	10.798
	394	12.338	15.811	10.115	7.454	11.561
	395	13.153	15.092	15.668	8.062	15.028
	396	8.724	9.545	13.363	7.696	19.204
	397	13.072	11.571	11.632	7.674	9.983
	398	12.867	17.029	9.779	10.593	12.005
	399	8.062	13.908	10.957	9.534	8.389
	400	12.333	11.949	21.132	15.059	11.393
	401	15.391	14.395	15.454	16.697	8.148
	402	12.604	11.643	6.824	9.944	13.135
	403	16.031	14.761	9.31	15.755	13.453
	404	15.337	17.308	12.253	15.624	7.741
	405	17.464	11.686	10.124	14.896	10.18
	406	17.208	8.062	17.734	11.402	19.939
	407	17.817	7.134	10.277	11.377	9.503
	408	15.118	10.198	13.002	18.679	26.786
	409	14.881	15.041	9	18.406	14.84
	410	12.548	9	11.761	15.348	14.135
	411	10.899	9.098	10.028	14.126	8.148
	412	11.595	11.005	14.803	13.812	6.715
	413	10.919	13.333	22.34	14.522	16.543
	414	16.816	14.067	17.537	18.409	14.878
	415	12.944	13.421	10.5	13.683	8.485
	416	5.754	8.439	6.185	11.898	12.755
	417	6	12.134	5.712	20.562	18
	418	15.563	10.796	7.649	14.67	16.779
	419	6	24.267	5.852	15.699	11.217
	420	15.723	15.413	11.75	15.51	9.633
	421	9.487	20.766	10.494	9.339	8.529
	422	5.518	10.672	19.779	7.333	15.09
	423	10.006	10	21.461	8.333	12.627
	424	10.672	5.676	17.018	7.696	13.016
	425	13.812	16.347	9.169	9.758	9.418
	426	10.29	8.36	16.824	19.488	12.083
	427	13.017	7.18	16.267	20.747	15.629
	428	22.096	7.032	19.08	11.005	22.588
	429	14.472	15.074	15.836	13.667	19.088
	430	9.871	12.445	13.174	11.912	12.847
	431	9.104	12.333	15.758	10.672	13.178
	432	19.241	16.67	11.328	17.499	13.837
	433	14.621	10.349	8.754	11.333	20.655
	434	13.337	9.286	12.502	15.337	8.471
	435	14.146	14.907	11.138	16.347	17.797
	436	13.864	11.837	10.548	25.237	12.828
	437	12.758	7.667	10.152	18.382	15.629
	438	9.672	8.57	13.521	11.968	11.3
	439	12.042	7.846	19.252	18.693	8.148
	440	11.02	8.944	23	18.682	16.251
	441	12.134	10.462	20.502	11.319	11.668
	442	10.995	15.892	9.22	12.693	7.837
	443	9.911	11.402	8.754	10.339	7.445
	444	13	10.858	5.755	17.385	16.741
	445	6.438	10.269	5.755	9.098	25.168
	446	18.043	6.368	11.963	18.741	12.413
	447	5.754	12.083	11.919	14.337	17.931
	448	8.498	7.52	12.596	13.744	11.344
	449	6.799	4.631	26.964	16.347	18.438
	450	9.068	12.875	22.035	16.898	9.183
	451		6.667	13.205	10.995	15.918
	452		6.864	12.772	15.962	25.009
	453		9.534	21.6	19.947	9.633
	454		11.78	13.568	14.761	12.706
	455		8.439	16.492	12.494	16.239
	456		7.846	22.071	14.016	15.324
	457		10.796	8.035	8.062	13.29
	458		13.601	19.578	10.672	10.278
	459		9.244	11.25	16.388	10.612
	460		10.919	12.631	24.021	16.592
	461		5.821	24	14.333	17.298
	462		12.88	15.301	13.072	10.332
	463		19.186	25.151	13.812	15.629
	464		17.464	23.262	18.345	19.796
	465		7	15.019	11.005	18.055
	466		14.142	17.754	28.761	16.331
	467		17.537	13.047	13.683	14.175
	468		8.007	13.341	20.336	11.844
	469		13.004	21.322	14.682	16.771
	470		10.672	6.801	11.338	17.294
	471		12.445	16.405	11.353	16.479
	472		11.743	7.846	17.78	11.077
	473		19.026	10.407	7.401	11.264
	474		8.233	14.809	9.718	15.741
	475		12.225		13.017	15.505
	476		15.059		18.553	16.622
	477		12.257		8.667	19.796
	478		13.715		11.126	9.536
	479		6.412		4.853	13.527
	480		6.675		11.898	15.16
	481		10.713		9.545	10.29
	482		7.667		16.697	8.314
	483		7.674		11.494	15.741
	484		15.202		18.634	11.382
	485		11.823		13.812	14.188
	486		10.919		11.402	17.384
	487		8.014		11.126	8.164
	488		15.613		9.387	18.148
	489		7.157		10.154	11.3
	490		11.18		7.782	18.326
	491		10.672		10.541	17.773
	492		18.273		12.333	9.418
	493		12.737		22.04	17.413
	494		13.864		24.723	23.297
	495		13.601		9.707	13.637
	496		7.008		11.743	10.682
	497		5.831		13.283	14.175
	498		8.062		14.126	12.478
	499		11.494		11.508	13.453
	500		7.211		11.494	9.633
	501		9.545		9.597	10.641
	502		15.232		7.803	14.471
	503		10.435		9.428	9.345
	504		7.008		7.696	13.29
	505		12.293		15.355	10.241
	506		7.696		18.336	9.047
	507		7.333		20.006
	508		13.992		14.795
	509		13.703		12
	510		15.496		13.499
	511		15.951		10.858
	512				22.482
	513				17.67
	514				10.687
	515				11.595
	516				8.825
	517				13.507
	518				11.705
	519				14.636
	520				18.514
	521				11.813
	522				11.926
	523				5.27
	524				6.472
	525				19.437
	526				10.672
	527				10.088
	528				16.255
	529				8.692
	530				9.298
	531				14.5
	532				12.005
	533				16.055
	534				8.975
	535				5.588
	536				7.28
	537				6.009
	538				29.094
	539				26.683
	540				19.516
	541				12.667
	542				11.245
	543				10.138
	544				21.461
	545				9.667
	546				16.418
	547				16.234
	548				7.52
	549				13.499
	550				22.236
	551				9.672
	552				15
	553				14.472
	554				25.002
	555				7.071
	556				7.674
	557				15.839
	558				7.649
	559				17.457
	560				5.94
	561				6.958
	562				6.926
	563				5.433
	564				7.554
	565				6.768
	566				20.778
	567				7.806
	568				10.062
	569				13.152
	570				10.401
	571				15.443
	572				10.496
	573				7.206
	574				7.061
	575				10.804
	576				12.06
	577				15.652
	578				5.408
	579				11.416
	580				10.204
	581				10.24
	582				7.061
	583				4.8
	584				4.46
	585				10.817
	586				7.305
	587				20.429
	588				9.005
	589				9.6
	590				8.7
	591				8.721
	592				9.675
	593				8.884
	594				6.907
	595				6.329
	596				6.007
	597				6.661
	598				10.31
	599				14.654
	600				6.264
	601				14.252
	602				12.241
	603				9.99
	604				20.446
	605				5.825
	606				9.124
	607				10.013
	608				18.783
	609				14.007

## Sheet: Figure 2I
Figure 2I
	Time (minutes)	Niche occupancy (#cytonemes per ROI)
		Disc 1	Disc 2	Disc 3
	0	11	7	11
	5	12	9	10
	10	9	9	8
	15	7	10	10
	20	10	10	9
	25	8	11	11
	30	9	10	8

## Sheet: Figure 2J
Figure 2J
	Cytoneme number	Cytoneme Lifetimes (min) (htl>CD2:GFP LIVE)
	1	25
	2	49
	3	27
	4	40
	5	26
	6	21
	7	29
	8	31
	9	55
	10	19
	11	30
	12	23
	13	29
	14	70
	15	55
	16	48
	17	47
	18	26
	19	29
	20	32
	21	29
	22	29
	23	42
	24	62
	25	39
	26	27
	27	16
	28	26
	29	38
	30	36
	31	17
	32	18
	33	28
	34	29
	35	52
	36	18
	37	16
	38	26
	39	24
	40	22
	41	39
	42	16
	43	21
	44	31
	45	28
	46	24
	47	38
	48	42
	49	27
	50	29
	51	21
	52	46
	53	36
	54	41
	55	35
	56	27
	57	20
	58	19
	59	25
	60	29
	61	25
	62	33
	63	39
	64	26
	65	28
	66	44
	67	19
	68	16
	69	16
	70	19
	71	21
	72	20
	73	21
	74	24
	75	28
	76	32
	77	35

## Sheet: Figure 4C
Figrue 4C
	Genotype	Disc number	Number of notum-oriented cytonemes	Length of AMP-disc interface (micron)	Average Number of notum-oriented Cytonemes per 100 micron length of AMP-disc interface	Average Number of notum-oriented Cytonemes per 100 micron length of AMP-disc interface	Standard deviation
	HtlGal4> Lifeact:GFP	1	63	178	35.3933	36.892	3.84313
		2	56	173	32.3699
		3	49	130	37.6923
		4	57	170	33.5294
		5	65	164	39.6341
		6	79	181	43.6464
		7	68	189	35.9788
	HtlGal4> Lifeact:GFP; diaRNAi	1	17	164	10.3659	6.03588	4.09505
		2	8	165	4.84848
		3	18	160	11.25
		4	10	161	6.21118
		5	4	204	1.96078
		6	3	190	1.57895
			unpaired 2 tailed t-test
			P value	<0.0001
			t, df	t=14.01, df=11

## Sheet: Figure 5E
Figure 5E
	htl>FRT>Gal4>CD8:RFP
	Disc number	Proximal layer clones		Distal layer clones		% of clones with dpERK		Average % of clones with dpERK +/- SD
		# clones	#clones with dpERK	# clones	#clones with dpERK	Proximal layer	Distal layer	Proximal layer	Distal layer
	1	9	8	13	1	88.8889	7.69231	95.7672	3.18681
	2	5	5	13	0	100	0	6.63383	3.61544
	3	9	9	15	1	100	6.66667
	4	5	5	18	0	100	0
	5	14	12	21	1	85.7143	4.7619
	6	10	10	12	0	100	0
	unpaired 2 tailed t-test (% of clones with dperk- proximal vs distal)
	t	30.01
	df	7.73
	p-value	<0.0001

## Sheet: Figure 5F
Figrue 5F
	htl>FRT>Gal4>CD8:RFP; diaRNAi
	Disc number	Proximal layer clones		Distal layer clones
		# clones	#clones with dpERK	# clones	#clones with dpERK
	1	0	0	47	0
	2	0	0	67	0
	3	0	0	32	0
	4	0	0	103	0
	5	0	0	22	0
	6	0	0	34	0
	7	0	0	15	0
	unpaired; 2 tailed t test for cells with dperk (proximal clone comparison with respect to htl>FRT>GAL4>CD8:RFP)
	P value		<0.0001
	t, df		t=38.48, df=11
	unpaired; 2 tailed t test for cells with dperk (distal clone comparison with respect to htl>FRT>GAL4>CD8:RFP)
	P value		0.0385
	t, df		t=2.350, df=11

## Sheet: Figure 5G
Figure 5G
	Genotype	Disc number	Number of notum-oriented cytonemes	Length (microns)	Average Number of notum-oriented Cytonemes per 100 micron	Average Number of notum-oriented Cytonemes per 100 micron	Standard deviation
	HtlGal4> Lifeact:GFP	1	63	178	35.3933	36.892	3.84313
		2	56	173	32.3699
		3	49	130	37.6923
		4	57	170	33.5294
		5	65	164	39.6341
		6	79	181	43.6464
		7	68	189	35.9788
	HtlGal4> Lifeact:GFP; htlRNAi	1	0	181	0	0	0
		2	0	160	0
		3	0	194	0
		4	0	184	0
		5	0	170	0
		6	0	165	0
			unpaired; 2 tailed t test
			P value	<0.0001
			t, df	t=23.36, df=11

## Sheet: Figure 5I
Figure 5I
	Proximal layer clones							Distal layer clones
	Cell number	#disc-directed cytonemes/cell	Average #disc-directed cytonemes/cell	Standard deviation (#disc-directed cytonemes/cell)	#lateral cytonemes/cell	Average #lateral cytonemes/cell	Standard deviation (#lateral cytonemes/cell)	Cell number	#disc-directed cytonemes/cell	Average #disc-directed cytonemes/cell	Standard deviation (#disc-directed cytonemes/cell)	#lateral cytonemes/cell	Average #lateral cytonemes/cell	Standard deviation (#lateral cytonemes/cell)
	htl>FRT>Gal4>Lifeact:GFP (control)
	1	3	2.6	0.9	0	0	0	1	0	0	0	5	5.6	1.8			unpaired; 2 tailed t test (proximal layer- Average #disc-directed cytonemes/cell)
	2	2			0			2	0			4
	3	3			0			3	0			7
	4	2			0			4	0			4
	5	3			0			5	0			5
	6	2			0			6	0			6					p	<0.0001
	7	2			0			7	0			7					t	14.71
	8	2			0			8	0			5					df	24
	9	1			0			9	0			5
	10	2			0			10	0			7
	11	2			0			11	0			5					unpaired; 2 tailed t test (distal layer- Average #lateral cytonemes/cell)
	12	3			0			12	0			5
	13	2			0			13	0			2
	14	3			0			14	0			3
	15	2			0			15	0			9
	16	2			0			16	0			6					p	0.38588 (NS)
	17	1			0			17	0			8					t	-1.03
	18	3			0			18	0			4					df	37.52
	19	2			0			19	0			8
	20	4			0
	21	4			0
	22	3			0
	23	3			0
	24	4			0
	25	4			0
	htl>FRT>Gal4>Lifeact:GFP, htlRNAi (htl-i)
	0	0	0	0	0	0	0	1	0	0	0	7	6.1	1.7
								2	0			5
								3	0			8
								4	0			9
								5	0			6
								6	0			5
								7	0			3
								8	0			7
								9	0			3
								10	0			6
								11	0			5
								12	0			6
								13	0			9
								14	0			6
								15	0			9
								16	0			6
								17	0			6
								18	0			6
								19	0			8
								20	0			4
								21	0			5
								22	0			7
								23	0			5
								24	0			5

[truncated: 8 more sheets: Figure 5K, Figure 5L, Supplementary Figure 2C,D, Supplementary Figure 2D, Supplementary Figure 4A, Supplementary Figure 5D, Supplementary Table1, Supplementary Table 2]
